# Supplementary material for: Brassica napus Plants Gain Improved Salt-Stress Tolerance and Increased Storage Oil Biosynthesis by Interfering with CRL3BPM Activities
Source: Plants (Basel). 2023 Mar 1;12(5):1085. doi: 10.3390/plants12051085 (PMC10005049; doi:10.3390/plants12051085)
Supplement: Supplementary file 1 [file plants-12-01085-s001.zip]

Archive with 1 entries (1 files):
- plants-2208768-supplementary.pdf
